# Supplementary material for: Amh/Amhr2 Signaling Causes Masculinization by Inhibiting Estrogen Synthesis during Gonadal Sex Differentiation in Japanese Flounder (Paralichthys olivaceus)
Source: Int J Mol Sci. 2023 Jan 27;24(3):2480. doi: 10.3390/ijms24032480 (PMC9917198; doi:10.3390/ijms24032480)
Supplement: Supplementary file 1 [file ijms-24-02480-s001.zip]

Archive with 1 entries (1 files):
- ijms-2162253-supplementary.pdf
